# Supplementary material for: Beyond Sea Turtles: Fusarium keratoplasticum in Eggshells of Podocnemis unifilis, a Threatened Amazonian Freshwater Turtle
Source: J Fungi (Basel). 2021 Sep 9;7(9):742. doi: 10.3390/jof7090742 (PMC8470610; doi:10.3390/jof7090742)
Supplement: Supplementary file 1 [file jof-07-00742-s001.zip]

Archive with 1 entries (1 files):
- jof-1352330-supplementary.pdf
